# Supplementary material for: Characterization of Domestication Loci Associated with Awn Development in Rice
Source: Rice (N Y). 2022 Nov 30;15:61. doi: 10.1186/s12284-022-00607-y (PMC9712879; doi:10.1186/s12284-022-00607-y)
Supplement: Supplementary file 2 — Additional file 2: Table S1 List of molecular markers used for QTL analysis and fine mapping.Table S2 Passport information of 137 rice accessions (KRICE_CORE set). Table S3 Summary of the whole-genome sequencing result for the parental lines. Table S4 List of TASUKE 36 O. rufipogon accessions (https://rapdb.dna.affrc.go.jp). Table S5 Summary information of significant associations detected by GWAS. Table S6 Average awn lengths (mm) and standard deviations observed for homozygous genotypes derived from critical recombinant plants. Table S7 List of annotated genes in the 199-kb target region of qAwn9.Table S8 Summary of variant identification and annotation of candidate genes. [file 12284_2022_607_MOESM2_ESM.xlsx]

## Sheet: Table S1
Table S1. List of molecular markers used for QTL analysis and fine mapping.
Marker	Chr	Forward primer	Reverse primer	size	position
RM252	4	TTCGCTGACGTGATAGGTTG	ATGACTTGATCCCGAGAACG	216	25364277
RM201	9	CTCGTTTATTACCTACAGTACC	CTACCTCCTTTCTAGACCGATA	158	20174289
RM24661	9	CACAAACCGGCAATCTCTCTCC	GTGATCATGGCAAATCACTGACC	348	20260276
RM24663	9	GTGATTGCCATTGATCAGCTTGG	GCAACCGATTCCCGTATAACAATACC	379	20317905
RM24665	9	GGGCTCCTCTCCTGATTCTTCG	GCCCACCCTTCATAGAGATGACC	100	20364644
RM24674	9	GTGTGGTTTCCTGCAACTTGAACC	TGGTCTCACCTCTCATGCATAGCC	165	20442954
RM24679	9	GGAGGACAGGTTGATCGGTTAGC	TTGGAGGGTCAAGATCAGAATCG	115	20517130
RM3808	9	CGTTAGCGAAACGAACAGTG	CAGTGGCTCGGTAATCGC	119	20547384
RM5765	9	AAACCACGCCACATCTAAGC	TTGTGTACATGGGGGAGAGG	168	20794172
RM24702	9	CCCAAATGCGGAGATACTAAACG	CTCGCTCCACTTCTTCTTCTTGC	188	20980115
VNR10	9	GTTGCACTCCCTCCGTTTTA	ATCGGCAAAGGCTACGACTA	337	21093192
RM24730	9	CAGTCCAGACATGAAATTCTCTGC	CCTCGCTAGCCTATTGTTGATGC	397	21347485
RM24751	9	GACCCAGGGTATGGTGGTATGG	CGCATAGCTGATGTTGAAGAAGC	170	21631434

## Sheet: Table S2
Table S2: Passport information of 137 rice accessions (KRICE_CORE set).
Sr.	Entry_No.	Variety Name in English	Ecotype	Origin	Haplotype1)	LABA1 allele2)	Awn Phenotype (mm)
1	RWG-001	Namseon 52	Temperate japonica	South Korea	HAP1	TC/TC	5.00043
2	RWG-002	Suweon 159	Temperate japonica	South Korea	HAP1	TC/TC	0
3	RWG-003	Suweon 255	Indica	South Korea	HAP2	T/T	0
4	RWG-004	Suwon 301	Temperate japonica	South Korea	HAP1	TC/TC	3.96667
5	RWG-005	Suweon 347	Indica	South Korea	HAP2	T/T	0
6	RWG-006	CT9993-5-10-1-M	Indica	Colombia	HAP2	T/T	0
7	RWG-007	Rathal	Admixture	Sri Lanka	HAP5	T/T	0
8	RWG-008	Tchampa	Aus	Iran	HAP6	TC/TC	1
9	RWG-009	Jejubukjeju-2002-99	Temperate japonica	South Korea	HAP1	TC/TC	44.0312
10	RWG-010	Jejubukjeju-2002-171	Indica	South Korea	HAP2	T/T	1
11	RWG-011	Jejubukjeju-2002-340	Temperate japonica	South Korea	HAP1	TC/TC	17.8033
12	RWG-012	Jejunamjeju-2002-420	Temperate japonica	South Korea	HAP1	TC/TC	14.8889
13	RWG-013	Jejubukjeju-2002-521	Indica	South Korea	-	T/T	0
14	RWG-014	Incheonkanghwasujip-16	Temperate japonica	South Korea	HAP1	TC/TC	6.83333
15	RWG-015	Muando	Temperate japonica	South Korea	HAP1	TC/TC	41.4359
16	RWG-016	Dadajo	Temperate japonica	South Korea	HAP1	TC/TC	23.1184
17	RWG-017	Okcheong	Temperate japonica	South Korea	HAP1	TC/TC	22
18	RWG-018	Sando	Tropical japonica	South Korea	HAP1	T/T	4.65753
19	RWG-019	Batnarak	Tropical japonica	South Korea	HAP3	T/T	7.20312
20	RWG-020	Orido	Temperate japonica	South Korea	HAP1	TC/TC	1
21	RWG-021	Saducho	Indica	South Korea	HAP2	T/T	0
22	RWG-022	Seon	Indica	South Korea	-	T/T	0
23	RWG-023	Hanyangjo	Aus	South Korea	HAP5	T/T	0
24	RWG-024	Inbujido	Temperate japonica	South Korea	HAP1	TC/TC	43.8276
25	RWG-025	Beobpanhwa	Temperate japonica	South Korea	HAP1	TC/TC	23.5082
26	RWG-026	Janmochal	Temperate japonica	South Korea	HAP1	TC/TC	51.8
27	RWG-027	Pyodo	Temperate japonica	South Korea	HAP1	TC/TC	18.2809
28	RWG-028	Yuljojo	Temperate japonica	South Korea	-	TC/TC	22.6207
29	RWG-029	Samgyeongjo	Temperate japonica	South Korea	HAP1	TC/TC	0
30	RWG-030	Baekgokna	Indica	South Korea	HAP2	T/T	1
31	RWG-031	Mongdonjaerae	Admixture	South Korea	HAP5	TC/TC	1.30303
32	RWG-032	Agbede	Tropical japonica	Nigeria	HAP1	T/T	2
33	RWG-033	Anbaw C7	Temperate japonica	Myanmar	-	T/T	5.31667
34	RWG-034	Bala	Indica	India	HAP5	T/T	1.3125
35	RWG-035	Bellardone	Temperate japonica	France	HAP1	TC/TC	0
36	RWG-036	Chiem Chanh	Indica	Viet Nam	HAP2	T/T	0
37	RWG-037	Dharial	Aus	Nepal	HAP6	T/T	0
38	RWG-038	Dular	Aus	India	HAP6	TC/TC	0
39	RWG-039	IR38	Indica	Philippines	HAP2	T/T	0
40	RWG-040	Magnolia	Tropical japonica	U.S.A.	HAP1	T/T	0
41	RWG-041	Mala	Indica	Bangladesh	HAP2	./.	1
42	RWG-042	Mushkan	Aromatic	Pakistan	HAP1	T/T	37.1538
43	RWG-043	Pukhi	Aus	Pakistan	HAP6	TC/TC	0
44	RWG-044	Red Rice	Indica	Iran	HAP2	T/T	6.66667
45	RWG-045	Tun Sart	Tropical japonica	Viet Nam	HAP1	T/T	3.8
46	RWG-046	Victoria F.A	Temperate japonica	Argentina	HAP1	T/T	3.83333
47	RWG-047	Bai Cyue Hwa Lue	Indica	Taiwan	HAP6	T/T	0
48	RWG-048	Yangmyeon	Indica	Taiwan	HAP2	T/T	1
49	RWG-049	Belle Patna	Indica	U.S.A.	HAP4	T/T	0
50	RWG-050	Pyeongbuk 3	Temperate japonica	North Korea	HAP1	TC/TC	0
51	RWG-051	Yupul	Tropical japonica	Liberia	HAP1	T/T	0
52	RWG-052	Liman Belozernij	Temperate japonica	Russia	HAP1	TC/TC	2.73333
53	RWG-053	Kagi	Aus	India	HAP5	TC/TC	1
54	RWG-054	Hatadani	Indica	Sri Lanka	HAP5	T/T	0
55	RWG-055	Tai Mochito	Tropical japonica	Thailand	HAP1	T/T	0
56	RWG-056	Waikyakushi	Indica	Taiwan	HAP2	T/T	0
57	RWG-057	Upland	Tropical japonica	Nigeria	HAP1	T/T	7.86441
58	RWG-058	Newrex	Tropical japonica	USA	HAP1	T/T	1
59	RWG-059	Doan Guang Hwa Lue	Temperate japonica	Taiwan	HAP1	TC/TC	0
60	RWG-060	Wu Cyue	Indica	Taiwan	HAP2	T/T	0
61	RWG-061	Binato	Indica	Philippines	HAP4	T/T	0
62	RWG-062	Avangard	Temperate japonica	Uzbekistan	HAP1	TC/TC	26.6389
63	RWG-063	Debzera	Temperate japonica	Uzbekistan	HAP1	TC/TC	40.7255
64	RWG-064	Hawm Supan	Indica	Thailand	HAP4	T/T	0
65	RWG-065	Ssalbyeo 22	Temperate japonica	South Korea	HAP1	TC/TC	21.4167
66	RWG-066	Urasan	Tropical japonica	Japan	HAP3	T/T	15.7879
67	RWG-067	Xi Gua Bai	Indica	China	HAP6	T/T	10.5373
68	RWG-068	Yung Yuen Chuen Zim	Indica	China	HAP2	T/T	0
69	RWG-069	Keng Chi Ju	Temperate japonica	China	HAP1	T/T	18.7045
70	RWG-070	Qua 77 Wuan-Dau	Indica	China	HAP2	T/T	15.8354
71	RWG-071	Chih-Tsao-He	Indica	China	HAP2	T/T	1.38889
72	RWG-072	Hsiang-Ha-Tsan	Indica	China	HAP2	T/T	1.7037
73	RWG-073	Cheongdo-Donggok-4	Indica	South Korea	-	T/T	0
74	RWG-074	Golyeong-2	Temperate japonica	South Korea	HAP1	TC/TC	0
75	RWG-075	Golyeong-6	Temperate japonica	South Korea	HAP1	TC/TC	3.83333
76	RWG-076	Danyang-7	Temperate japonica	South Korea	HAP1	TC/TC	4.66667
77	RWG-077	Danyang-38	Temperate japonica	South Korea	HAP1	TC/TC	6.98182
78	RWG-078	Hwaseong-5	Temperate japonica	South Korea	HAP1	TC/TC	9.1
79	RWG-079	Gou 405	Temperate japonica	Japan	HAP1	TC/TC	2.66667
80	RWG-080	Baeksami	Temperate japonica	China	HAP1	TC/TC	39.9818
81	RWG-081	Akaine	Tropical japonica	Japan	-	TC/TC	9.75385
82	RWG-082	Syare-61-1-B	Temperate japonica	South Korea	-	TC/TC	7.89286
83	RWG-083	Syale-94-1-B	Temperate japonica	South Korea	HAP1	TC/TC	11.0147
84	RWG-084	Syale-163-1-B	Temperate japonica	South Korea	-	TC/TC	1
85	RWG-085	Milyang 50	Indica	South Korea	HAP2	T/T	0
86	RWG-086	Yeongpung	Indica	South Korea	HAP2	T/T	0
87	RWG-087	Iri 336	Temperate japonica	South Korea	HAP1	TC/TC	2.45902
88	RWG-088	Mihyang	Temperate japonica	South Korea	HAP1	TC/TC	15
89	RWG-089	Moroberekan	Tropical japonica	Guinea	HAP3	T/T	2
90	RWG-090	Jejubukjeju-2002-115	Tropical japonica	South Korea	HAP3	T/T	16.1475
91	RWG-091	Jejubukjeju-2002-550	Temperate japonica	South Korea	HAP1	TC/TC	4.96078
92	RWG-092	Jejubukjeju-2002-561	Temperate japonica	South Korea	HAP1	T/T	8.82609
93	RWG-093	Huindadak	Temperate japonica	South Korea	HAP1	TC/TC	0
94	RWG-094	Jotajo	Temperate japonica	South Korea	HAP1	TC/TC	34.0667
95	RWG-095	Pocheon Jangmang Me	Temperate japonica	South Korea	HAP1	TC/TC	8.08571
96	RWG-096	Dongo	Temperate japonica	South Korea	HAP1	TC/TC	3
97	RWG-097	Seorianjeunbaengi	Temperate japonica	South Korea	HAP1	TC/TC	8
98	RWG-098	Neul	Tropical japonica	South Korea	HAP3	T/T	13.6429
99	RWG-099	Jwiippari	Temperate japonica	South Korea	HAP1	TC/TC	6.12162
100	RWG-100	Jeongjonghwa	Temperate japonica	South Korea	HAP1	TC/TC	0
101	RWG-101	Sodujo	Tropical japonica	South Korea	HAP3	T/T	1.82353
102	RWG-102	Sando	Tropical japonica	South Korea	-	T/T	45.9241
103	RWG-103	Bori	Temperate japonica	South Korea	HAP1	TC/TC	7.29412
104	RWG-104	Naengjo	Temperate japonica	South Korea	HAP1	TC/TC	39.0952
105	RWG-105	Bikom	Admixture	Nigeria	-	T/T	0
106	RWG-106	British Honduras Creole	Tropical japonica	Honduras	HAP1	T/T	2
107	RWG-107	Cartuna	Tropical japonica	India	HAP1	T/T	1.30303
108	RWG-108	Sahak	Aus	Puerto Rico	HAP5	T/T	2
109	RWG-109	Taichung-Woo-Tsan	Indica	Taiwan	HAP2	T/T	0
110	RWG-110	Zilanica	Aromatic	Russia	HAP1	T/T	0
111	RWG-111	Xao Bai Mang Sue Dao	Temperate japonica	Taiwan	HAP1	TC/TC	42.7027
112	RWG-112	Di Jiao Wu Jian	Indica	Taiwan	HAP4	T/T	0
113	RWG-113	Spin Mere	Aus	Afghanistan	HAP5	TC/TC	7.52632
114	RWG-114	Norin 22	Temperate japonica	Japan	HAP1	TC/TC	26.3617
115	RWG-115	Ssalbyeo 16	Temperate japonica	South Korea	HAP1	TC/TC	11.8056
116	RWG-116	Nian Chi Shi	Indica	China	HAP2	TC/T	3
117	RWG-117	Sung Pan Tao	Temperate japonica	China	HAP1	T/T	26.619
118	RWG-118	Tsong-Gan-Shun	Indica	China	HAP6	T/T	0
119	RWG-119	San-Li-Shun	Indica	China	HAP2	T/T	0
120	RWG-120	Yang-Sha-Tsan	Indica	China	HAP6	T/T	1.5
121	RWG-121	Chungdo 23	Indica	South Korea	HAP4	T/T	1
122	RWG-122	Chungdo Hwayang 12	Indica	South Korea	HAP4	T/T	0
123	RWG-123	Chungdo Hwayang 14	Indica	South Korea	HAP4	T/T	0
124	RWG-124	Sungju 3	Indica	South Korea	HAP4	T/T	0
125	RWG-125	Jangsung 1	Indica	South Korea	HAP4	T/T	0
126	RWG-126	Soonchun 5	Indica	South Korea	HAP4	T/T	0
127	RWG-127	Daegu Damti 6-2	Temperate japonica	South Korea	HAP1	TC/TC	2
128	RWG-128	Guechang 15	Temperate japonica	South Korea	HAP1	TC/TC	2
129	RWG-129	Danyang 9	Temperate japonica	South Korea	HAP1	TC/TC	4.88095
130	RWG-130	Chungsongaengmi 4	Temperate japonica	South Korea	HAP1	TC/TC	21.8542
131	RWG-131	Suhyeonghando	Indica	China	HAP2	T/T	0
132	RWG-132	Xiao zao huang	Tropical japonica	China	HAP1	T/T	1
133	RWG-133	Namseon 34	Temperate japonica	South Korea	HAP1	TC/TC	2
134	RWG-134	Namseon 126	Temperate japonica	South Korea	HAP1	TC/TC	13.6618
135	RWG-135	Milyang 88	Temperate japonica	South Korea	HAP3	TC/TC	4.00001
136	RWG-136	Dudo	Temperate japonica	South Korea	HAP1	TC/TC	26.2051
137	RWG-137	IR40	Indica	Philippines	HAP2	T/T	1
1) Six haplotypes of BZIP76 based on eight non-synonymous SNPs in the coding region. The dashes indicate accessions that could not be classified owing to heterozygous and/or missing data.
2) Sequence variation at +69 position in the first exon of LABA1, Chr. 4:25959586

## Sheet: Table S3
Table S3. Summary of the whole-genome sequencing result for the parental lines
Library name	Ref.Length	Mapped site	Total read	Mapped read	Variant
Hwaseong	374422835	368581368	159889672	157779887	289929
NIL4/9	374422835	369038533	140407810	140098627	249211
Milyang23	374422835	350844726	153698578	151613189	3288227
Library name : Sample name.
Ref.Length : Length of reference genome.
Mapped site : Length of mapped site in reference genome.
Total read : Total number of reads.
Mapped read : Total number of reads mapped to the reference genome.
Variant : Number of variants (Insertions, deletions, SNPs) compared to reference genome (Niponbare).

## Sheet: Table S4
Table S4. List of TASUKE 36 O. rufipogon accessions (https://rapdb.dna.affrc.go.jp).
Sr.	ID	Name	Type	Origin	Haplotype1)
1	SAMEA104469259	W1943	O. rufipogon	China	HAP4
2	SAMN03273454	W1543	O. rufipogon	-	HAP4
3	SAMEA104469260	W1979	O. rufipogon	Indonesia	HAP4
4	SAMN02375085	W1976	O. rufipogon	Indonesia	HAP4
5	SAMN00027379	PADI PADIAN	O. rufipogon	Indonesia	HAP4
6	SAMD00004179	W1981	O. rufipogon	Indonesia	HAP4
7	SAMD00004178	W0180	O. rufipogon	Thailand	HAP4
8	SAMN02375086	W2057	O. rufipogon	Bangladesh	HAP4
9	SAMD00004176	W1236	O. rufipogon	Australian New Guine	HAP4
10	SAMN02375087	W0120	O. rufipogon	India	HAP4
11	SAMN00027380	DAL DHAN	O. rufipogon	Bangladesh	HAP4
12	SAMEA104469254	W1687	O. rufipogon	India	HAP4
13	SAMD00004173	W0120	O. rufipogon	India	HAP4
14	SAMN02375084	W2003	O. rufipogon	India	HAP4
15	SAMEA104469261	W2012	O. rufipogon	India	HAP4
16	SAMD00004175	W0593	O. rufipogon	Malaysia	HAP4
17	SAMN02375081	W593	O. rufipogon	Malaysia	HAP4
18	SAMEA104469256	W1739	O. rufipogon	India	HAP4
19	SAMN02375083	W1807	O. rufipogon	Sri Lanka	HAP4
20	SAMD00004174	W1715	O. rufipogon	China	HAP4
21	SAMEA104469258	W1777	O. rufipogon	India	HAP4
22	SAMN00027427	Yuan 3-9	O. rufipogon	China	HAP4
23	SAMN00027424	P46	O. rufipogon	China	HAP4
24	SAMD00004172	W0630	O. rufipogon	Burma	-
25	SAMN02375088	W630	O. rufipogon	Myammar	-
26	SAMEA104469253	W0170	O. rufipogon	Thailand	-
27	SAMEA104469255	W1698	O. rufipogon	Thailand	HAP5
28	SAMN02375089	W1886	O. rufipogon	Thailand	HAP5
29	SAMD00016754	W1921	O. rufipogon	Thailand	-
30	SAMEA104469257	W1754	O. rufipogon	India	HAP5
31	SAMEA104459802	W0123-1	O. rufipogon	India	HAP5
32	SAMD00016753	W0106	O. rufipogon	India	HAP5
33	SAMEA104469252	W0141	O. rufipogon	India	-
34	SAMN00027426	VOC4	O. rufipogon	Nepal	-
35	SAMD00004177	W1230	O. rufipogon	Dutch New Guinea	HAP2
36	SAMN02375090	W1965	O. rufipogon	China	HAP2
1) Haplotypes of BZIP76 based on eight non-synonymous SNPs in the coding region. The dashes indicate accessions that could not be classified owing to heterozygous data or accessions that did not belong to any of the six haplotypes.

## Sheet: Table S5
Table S5. Summary information of significant associations detected by GWAS.
QTL	Chromosome	No. of associated SNPs	Position/interval (Mbp)	-Log10(p)	R2	Neighbouring gene/QTL	References
qAwn1.1	1	4	5.00-5.01	6.33-8.02	0.33-0.39
qAwn1.2	1	2	22.98-23.20	7.50-7.62	0.37
qAwn1.3	1	3	41.94-42.06	6.87	0.35
qAwn2.1	2	2	11.54-11.55	6.06-6.40	0.33-0.34
qAwn2.2	2	1	21.65	6.66	0.35	qAWNL2/An-4	Amarasinghe et al., 2020; Qin et al., 2021
qAwn3	3	6	22.87-31.33	6.27-9.14	0.33-0.43
qAwn4	4	1	16.6	7.44	0.37	An-1	Luo et al., 2013
qAwn7	7	4	19.52-19.62	6.13-7.01	0.33-0.36
qAwn8.1	8	2	18.18-20.24	6.20-6.36	0.33-0.34
qAwn8.2	8	7	23.62-24.19	6.13-7.24	0.33-0.37	RAE2	Bessho-Uehara et al., 2016
qAwn9	9	1	20.65	6.4	0.34	qAwn9	Linh et al., 2006
qAwn11.1	11	1	12.6	6.35	0.34	An-11	Bessho-Uehara et al., 2021
qAwn11.2	11	4	22.45-22.93	6.00-9.10	0.32-0.43
qAwn11.3	11	2	28.76-28.72	6.01-6.24	0.32-0.33
qAwn12.1	12	4	0.75-2.74	6.02-6.63	0.32-0.35
qAwn12.2	12	4	19.37-19.85	6.73-8.21	0.35-0.40

## Sheet: Table S6
Table S6. Average awn lengths (mm) and standard deviations observed for homozygous genotypes derived from critical recombinant plants.
Groups	Genotype								Phenotype2)
	RM201	RM24661	RM24663	RM24665	RM24674	RM24679	RM3808	RM24702	Awn length ± SD (mm)	Category
R11)	C	C	C	C	C	C	C	C	0.00 ± 0.00	Segregted
	W	W	W	W	W	W	W	C	5.33 ± 0.99**
R2	C	C	C	C	C	C	C	C	0.22 ± 0.21	Segregted
	C	C	C	W	W	W	W	W	6.02 ± 1.30**
R3	C	C	C	C	C	C	C	C	0.00 ± 0.00	No awn
	C	C	C	C	C	C	W	W	0.00 ± 0.00ns
R4	C	C	C	C	C	C	C	C	0.00 ± 0.00	Segregted
	W	W	W	W	W	C	C	C	4.23 ± 1.88**
R5	W	W	W	W	W	W	W	W	5.50 ± 1.51	All awn
	C	C	W	W	W	W	W	W	5.06 ± 1.23ns
G13	W	W	W	W	W	W	W	W	5.28 ± 3.2	All awn
1) C with white bars and W with brown bars denote Milyang23 and O. minuta segments, respectively.
2) ** and ns: significant at P < 0.01 and not significant, respectively (t- test).

## Sheet: Table S7
Table S7. List of annotated genes in the 199-kb target region of qAwn9.
Gene ID	Functional annotation
Os09g0520300	Hypothetical conserved gene
Os09g0520400	Putative transcription factor (OsbZIP76 alone lacked transcriptional activation activity), Regulation of endosperm cellularization
Os09g0520500	Conserved hypothetical protein
Os09g0520600	Bile acid:sodium symporter family protein, sodium symporter activity
Os09g0520700	Similar to RNA helicase/Similar to DEAD/DEAH box helicase family protein
Os09g0520800	Glycoside hydrolase, family 29 (alpha-L-fucosidase) protein, carbohydrate metabolic process
Os09g0521100	Similar to 3-ketoacyl-CoA synthase, fatty acid biosynthetic process
Os09g0521300	Similar to TCP family transcription factor
Os09g0521400	Similar to HMG-CoA synthase
Os09g0521500	Similar to Arsenical pump-driving ATPase (EC 3.6.3.16) (Arsenite-translocating ATPase) (Arsenical resistance ATPase) (Arsenite-transporting ATPase) (ARSA) (ASNA-I).
Os09g0521700	Similar to cDNA clone:001-118-F04, full insert sequence. zinc ion binding
Os09g0521800	Similar to SPX domain-containing membrane protein OsI_32082.
Os09g0521900	Holliday junction resolvase, 5'-flap endonuclease, Homologous recombinational DNA repair, Microspore development
Os09g0522000	Transcription activator, "Tolerance to drought, high-salt and cold stresses"
Os09g0522100	Similar to Dehydration-responsive element-binding protein 1H.
Os09g0522800	Protein of unknown function DUF1618 domain containing protein.
Os09g0523050	Similar to Peroxiredoxin-5
Os09g0523200	Hypothetical conserved gene
Os09g0523700	Similar to Cold-regulated protein
Os09g0524300	Multi antimicrobial extrusion protein MatE family protein
Os09g0524500	Similar to Oxidoreductase, short chain dehydrogenase/reductase family protein, expressed
Os09g0524800	Apoptosis regulator Bcl-2 protein, BAG domain containing protein
Os09g0525200	Protein of unknown function DUF947 family protein
Os09g0525300	Cyclin-like F-box domain containing protein
Os09g0525400	Similar to RING finger protein 13 (C-RZF).
Os09g0525500	YY1 protein precursor
Os09g0525600	UBX domain containing protein

## Sheet: Table S8
Table S8. Summary of variant identification and annotation of candidate genes.
ID	Start	End	Position	Niponbare	Milyang23	Hwaseong	NIL4/9	Variant annotation
Os09g0520400	20326567	20330537	20326155	C	C	C	T	5_prime_UTR_variant
			20326659	G	G	G	A	synonymous_variant
			20326718	G	G	G	A	missense_variant
			20326993	C	C	C	T	missense_variant
			20327598	T	T	T	G	missense_variant
Os09g0521400	20367529	20371141	20366823	G	G	G	A	upstream_gene_variant
			20367174	GCCCCCCCCC	GCCCCCC	GCCCCCCCCC	GCCCCCCCC	upstream_gene_variant
Os09g0521900	20389919	20393906	20389437	A	A	A	T	upstream_gene_variant
			20389858	GAAAAAAAAAAA	GAAAAAAAAAA	GAAAAAAAAAAA	GAAAAAAAAAAAA	upstream_gene_variant
Os09g0524800	20496911	20494540	20496413	C	C	C	A	5_prime_UTR_variant
			20497584	T	T	T	C	upstream_gene_variant
Os09g0525400	20532222	20528648	20532959	T	T	T	C	upstream_gene_variant
